# Supplementary material for: Deactivation and Regeneration of Lewis Basic Sites Following Reversible Chemical Adsorption and Desorption of Hydroxyl Groups in Contaminant Degradation by Advanced Oxidation
Source: Materials (Basel). 2026 Apr 15;19(8):1589. doi: 10.3390/ma19081589 (PMC13117196; doi:10.3390/ma19081589)
Supplement: Supplementary file 1 [file materials-19-01589-s001.zip]

Archive with 1 entries (1 files):
- materials-4236674-supplementary.pdf
